# Supplementary material for: Exploring the Phytochemical Diversity and Anti-Plasmodial Potential of Artemisia annua and Artemisia afra from Different Geographical Locations in Cameroon
Source: Molecules. 2025 Jan 28;30(3):596. doi: 10.3390/molecules30030596 (PMC11819670; doi:10.3390/molecules30030596)
Supplement: Supplementary file 1 [file molecules-30-00596-s001.zip]

Archive with 1 entries (1 files):
- molecules-3396406-supplementary.pdf
